# Supplementary material for: Gain of Function Mutations in CgPDR1 of Candida glabrata Not Only Mediate Antifungal Resistance but Also Enhance Virulence
Source: PLoS Pathog. 2009 Jan 16;5(1):e1000268. doi: 10.1371/journal.ppat.1000268 (PMC2607542; doi:10.1371/journal.ppat.1000268)
Supplement: Table S2 — Position of mutations of all CgPDR1 alleles. (0.15 MB XLS) [file ppat.1000268.s007.xls]

## Sheet: Allele listing
	strain	MIC FLC (mg/ml)	Positions of the non-synonymous mutations on CgPdr1p
			76	91	98	139	143	243	249	250	261	280	284	285	291	293	297	316	328	334	340	343	346	347	348	360	372	373	376	493	555	580	583	584	588	592	607	651	691	764	772	785	803	817	822	853	859	876	885
	CBS138		S	V	L	L	T	D	L	R	D	L	K	Y	L	R	W	S	L	G	E	S	G	L	G	T	Y	I	R	G	E	F	G	Y	T	R	T	S	N	N	R	V	I	F	P	F	F	D	T
related isolates	DSY486	16	P	I	S	L	P	D	L	R	D	L	K	Y	L	R	W	S	L	G	E	S	G	L	G	T	Y	I	R	G	E	F	G	Y	T	R	T	S	N	N	R	V	I	F	P	F	F	D	T
	DSY489	128	P	I	S	L	P	D	L	R	D	L	K	Y	L	R	W	S	F	G	E	S	G	L	G	T	Y	I	R	G	E	F	G	Y	T	R	T	S	N	N	R	V	I	F	P	F	F	D	T
	DSY738	8	P	I	S	L	P	D	L	R	D	L	K	Y	L	R	W	S	L	G	E	S	G	L	G	T	Y	I	R	D	E	F	G	Y	T	R	T	S	N	N	R	V	I	F	P	F	F	D	T
	DSY739	64	P	I	S	L	P	D	L	R	D	L	K	Y	L	R	W	S	L	G	E	S	G	L	G	T	Y	I	W	D	E	F	G	Y	T	R	T	S	N	N	R	V	I	F	P	F	F	D	T
	DSY2253	16	S	I	S	L	T	N	L	R	D	L	K	Y	L	R	W	S	L	G	E	S	G	L	G	T	Y	I	R	G	E	F	G	Y	T	R	T	S	N	N	R	V	I	F	P	F	F	D	T
	DSY2254	128	S	I	S	L	T	N	L	R	D	L	K	Y	L	R	W	S	L	G	E	S	G	L	G	T	Y	I	R	G	E	F	G	Y	T	R	T	S	N	N	R	V	I	F	P	F	F	D	T
	DSY2235	4	S	I	S	L	T	N	L	R	D	L	K	Y	L	R	W	S	L	G	E	S	G	L	G	T	Y	I	R	G	E	F	G	Y	T	R	T	S	N	N	R	V	I	F	P	F	F	D	T
	DSY2234	32	S	I	S	L	T	N	L	R	D	L	K	Y	L	R	W	S	L	G	E	S	G	L	G	T	Y	I	R	G	E	F	G	Y	A	R	T	S	N	N	R	V	I	F	P	F	F	D	T
	DSY701	8	P	I	S	L	P	D	L	R	D	L	K	Y	L	R	W	S	L	G	E	S	G	L	G	T	Y	I	R	G	E	F	G	Y	T	R	T	N	N	N	R	V	I	F	P	F	F	D	T
	DSY704	32	P	I	S	L	P	D	L	R	D	L	K	Y	L	R	W	S	L	G	E	S	G	L	G	T	Y	I	R	G	E	F	G	Y	T	R	S	N	N	N	R	V	I	F	P	F	F	D	T
	DSY2256	4	P	I	S	L	P	D	L	R	D	L	K	Y	L	R	W	S	L	G	E	S	G	L	G	T	Y	I	R	G	E	F	G	Y	T	R	T	S	N	N	R	V	I	F	P	F	F	D	T
	DSY2257	32	P	I	S	L	P	D	L	R	D	L	K	Y	L	R	W	S	L	G	E	S	G	L	G	T	Y	I	R	G	E	F	G	Y	T	R	T	S	D	N	R	V	I	F	P	F	F	D	T
	DSY759	4	P	I	S	L	P	D	L	R	D	L	K	Y	L	R	W	S	L	G	E	S	G	L	G	T	Y	I	R	G	E	F	G	Y	T	R	T	S	N	N	R	V	I	F	P	F	F	D	T
	DSY2268	32	P	I	S	L	P	D	L	R	D	L	K	Y	L	R	W	I	L	G	E	S	G	L	G	T	Y	I	R	G	E	F	G	Y	T	R	T	S	N	N	R	V	I	F	P	F	F	D	T
	DSY2270	8	S	I	S	L	T	N	L	R	D	L	K	Y	L	R	W	S	L	G	E	S	G	L	G	T	Y	I	R	G	E	F	G	Y	T	R	T	S	N	N	R	V	I	F	P	F	F	D	T
	DSY2271	128	S	I	S	L	T	N	L	R	G	L	K	Y	L	R	W	S	L	G	E	S	G	L	G	T	Y	I	R	G	E	F	G	Y	T	R	T	S	N	N	R	V	I	F	P	F	F	D	T
	DSY2272	4	P	I	S	L	P	D	L	R	D	L	K	Y	L	R	W	S	L	G	E	S	G	L	G	T	Y	I	R	G	E	F	G	Y	T	R	T	S	N	N	R	V	I	F	P	F	F	D	T
	DSY2273	32	P	I	S	L	P	D	L	R	D	L	K	Y	L	I	W	S	L	G	E	S	G	L	G	T	Y	I	R	G	E	F	G	Y	T	R	T	S	N	N	R	V	I	F	P	F	F	D	T
	DSY2276	8	P	I	S	L	P	D	L	R	D	L	K	Y	L	R	W	S	L	G	E	S	G	L	G	T	Y	I	R	G	E	F	G	Y	T	R	T	S	N	N	R	V	I	F	P	F	F	D	T
	DSY2277	32	P	I	S	L	P	D	L	R	D	L	K	Y	L	R	W	S	L	G	E	S	G	L	G	T	Y	I	R	G	E	F	G	Y	T	S	T	S	N	N	R	V	I	F	P	F	F	D	T
	DSY2278	4	P	I	S	L	P	D	L	R	D	L	K	Y	L	R	W	S	L	G	E	S	G	L	G	T	Y	I	R	G	E	F	G	Y	T	R	T	S	N	N	R	V	I	F	P	F	F	D	T
	DSY2279	32	P	I	S	L	P	D	L	R	D	L	K	Y	L	R	W	S	L	G	E	S	G	L	G	T	Y	I	R	G	E	F	S	Y	T	R	T	S	N	N	R	V	I	F	P	F	F	D	T
	DSY2281	8	P	I	S	L	P	D	L	R	D	L	K	Y	L	R	W	S	L	G	E	S	G	L	G	T	Y	I	R	G	E	F	G	Y	T	R	T	S	N	N	R	V	I	F	P	F	F	D	T
	DSY2282	64	P	I	S	L	P	D	L	R	D	L	K	Y	L	R	W	S	L	G	E	S	G	L	G	T	Y	I	R	G	E	F	G	Y	T	R	T	S	N	N	R	V	I	F	P	F	F	D	T
	DSY529	4	P	I	S	L	P	D	L	R	D	L	K	Y	L	R	W	S	L	G	E	S	G	L	G	T	Y	I	R	G	E	F	G	Y	T	R	T	S	N	N	R	V	I	F	P	F	F	D	T
	DSY530	64	P	I	S	L	P	D	L	R	D	L	K	Y	L	R	W	S	L	G	E	S	G	L	G	T	Y	I	R	G	E	F	G	Y	T	R	T	S	N	N	R	V	I	F	P	F	F	D	T
	DSY753	4	P	I	S	L	P	D	L	R	D	L	K	Y	L	R	W	S	L	G	E	S	G	L	G	T	Y	I	R	G	E	F	G	Y	T	R	T	S	N	N	R	V	I	F	P	F	F	D	T
	DSY754	32	P	I	S	L	P	D	L	R	D	L	K	Y	L	R	W	S	L	G	E	S	G	L	G	T	Y	I	R	G	E	F	G	C	T	R	T	S	N	N	R	V	I	F	P	F	F	D	T
	DSY755	4	P	I	S	L	P	D	L	R	D	L	K	Y	L	R	W	S	L	G	E	S	G	L	G	T	Y	I	R	G	E	F	G	Y	T	R	T	S	N	N	R	V	I	F	P	F	F	D	T
	DSY756	128	P	I	S	L	P	D	L	R	D	L	K	Y	L	R	W	S	L	G	E	F	G	L	G	T	Y	I	R	G	E	F	G	Y	T	R	T	S	N	N	R	V	I	F	P	F	F	D	T
	DSY2316	8	P	I	S	L	P	D	L	K	D	L	K	Y	L	R	W	S	L	G	E	S	G	L	G	T	Y	I	R	G	E	F	G	Y	T	R	T	S	N	N	R	V	I	F	P	F	F	D	T
	DSY2315	32	P	I	S	L	P	D	L	K	D	L	K	Y	L	R	W	S	L	G	E	S	G	L	G	T	Y	I	G	G	E	F	G	Y	T	R	T	S	N	N	R	V	I	F	P	F	F	D	T
	DSY773	16	P	I	S	L	P	D	L	K	D	L	K	Y	L	R	W	S	L	G	E	S	G	L	G	T	Y	I	R	G	E	F	G	Y	T	R	T	S	N	N	R	V	I	F	P	F	F	D	T
	DSY774	32	P	I	S	L	P	D	L	K	D	L	K	Y	L	R	W	S	L	G	E	S	G	L	G	T	Y	I	G	G	E	F	G	Y	T	R	T	S	N	N	R	V	I	F	P	F	F	D	T
	DSY2317	4	P	I	S	L	P	D	L	K	D	L	K	Y	L	R	W	S	L	G	E	S	G	L	G	T	Y	I	R	G	E	F	G	Y	T	R	T	S	N	N	R	V	I	F	P	F	F	D	T
	DSY717	64	S	V	L	L	T	D	L	K	D	L	K	Y	L	R	W	S	L	G	E	S	G	L	G	T	Y	I	R	G	E	F	G	Y	T	R	T	S	N	N	R	V	I	F	P	F	F	D	T
	DSY726	8	P	I	S	L	P	D	L	R	D	L	K	Y	L	R	W	S	L	G	E	S	G	L	G	T	Y	I	R	G	E	F	G	Y	T	R	T	S	N	N	R	V	I	F	P	F	F	D	T
	DSY727	64	P	I	S	L	P	D	L	R	D	L	K	Y	L	R	W	S	L	G	E	S	G	L	G	T	Y	I	R	G	E	F	G	Y	T	R	T	S	N	N	R	V	I	F	P	F	F	Y	T
	DSY2324	4	P	I	S	L	P	D	L	R	D	L	K	Y	L	R	W	S	L	G	E	S	G	L	G	T	Y	I	R	G	E	F	G	Y	T	R	T	S	N	N	R	V	I	F	P	F	F	D	T
	DSY2325	128	P	I	S	L	P	D	L	R	D	L	K	Y	L	R	W	S	L	G	E	S	G	L	G	T	Y	I	R	G	E	F	G	Y	T	R	T	S	N	N	R	V	I	F	P	F	F	D	T
	DSY562	8	P	I	S	L	P	D	L	R	D	L	K	Y	L	R	W	S	L	G	E	S	G	L	G	T	Y	I	R	G	E	F	G	Y	T	R	T	S	N	N	R	V	I	F	P	F	F	D	T
	DSY565	128	P	I	S	L	P	D	L	R	D	F	K	Y	L	R	W	S	L	G	E	S	G	L	G	T	Y	I	R	G	E	F	G	Y	T	R	T	S	N	N	R	V	I	F	P	F	F	D	T
	DSY1166	4	P	I	S	L	P	D	L	R	D	L	K	Y	L	R	W	S	L	G	E	S	G	L	G	T	Y	I	R	G	E	F	G	Y	T	R	T	S	N	N	R	V	I	F	P	F	F	D	T
	DSY1169	128	P	I	S	L	P	D	L	R	D	L	K	Y	L	R	W	S	L	G	E	S	G	L	G	T	Y	I	R	G	E	F	G	Y	T	R	T	S	N	N	R	D	I	F	P	F	F	D	T
	DSY1174	128	P	I	S	L	P	D	L	R	D	L	K	Y	L	R	W	S	L	G	E	S	G	L	G	T	Y	I	R	G	E	F	G	Y	T	R	T	S	N	N	R	D	I	F	P	F	F	D	T
	DSY1176	4	P	I	S	L	P	D	L	R	D	L	K	Y	L	R	W	S	L	G	E	S	G	L	G	T	Y	I	R	G	E	F	G	Y	T	R	T	S	N	N	R	V	I	F	P	F	F	D	T
	DSY1180	64	P	I	S	L	P	D	L	R	D	L	K	Y	L	R	W	S	L	G	E	S	G	L	G	T	Y	I	R	G	E	F	G	Y	T	R	T	S	N	N	R	V	I	F	P	F	F	D	T
	DSY1185	64	P	I	S	L	P	D	L	R	D	L	K	Y	L	R	W	S	L	G	E	S	G	L	G	T	Y	I	R	G	E	F	G	Y	T	G	T	S	N	N	R	V	I	F	P	F	F	D	T
	DSY2724	16	P	I	S	L	P	D	L	R	D	L	K	Y	L	R	W	S	L	G	E	S	G	L	G	T	Y	I	R	G	E	F	G	Y	T	R	T	S	N	N	R	V	I	F	P	F	F	D	T
	DSY2725	128	P	I	S	L	P	D	L	R	D	L	K	Y	L	R	W	S	L	G	E	S	G	L	G	T	Y	I	R	G	E	F	G	Y	T	R	T	S	N	N	R	V	I	F	P	S	F	D	T
	DSY2726	128	P	I	S	L	P	D	L	R	D	L	K	C	L	R	W	S	L	G	E	S	G	L	G	T	Y	I	R	G	E	F	G	Y	T	R	T	S	N	N	R	V	I	F	P	F	F	D	T
	DSY2731	64	S	I	S	L	T	N	L	R	D	L	K	Y	L	R	W	S	L	G	E	S	G	L	G	T	Y	V	R	G	E	F	G	Y	T	R	T	S	N	N	R	V	I	F	P	F	F	D	T
	DSY2746	64	S	I	S	L	T	N	L	R	D	L	K	Y	L	R	W	S	L	G	E	S	G	L	G	T	Y	V	R	G	E	F	G	Y	T	R	T	S	N	N	R	V	I	F	P	F	F	D	T
	BPY40	4	P	I	S	L	P	D	L	R	D	L	K	Y	L	R	W	S	L	G	E	S	G	L	G	T	Y	I	R	G	E	F	G	Y	T	R	T	S	N	N	R	V	I	F	P	F	F	D	T
	BPY41	256	P	I	S	L	P	D	L	R	D	L	K	Y	L	R	W	S	L	G	E	S	G	L	G	T	Y	I	R	G	E	F	G	Y	T	R	T	S	N	N	R	V	I	F	P	F	F	D	T
	BPY112	4	S	V	L	L	T	D	L	R	D	L	K	Y	L	R	W	S	L	G	E	S	G	L	G	T	Y	I	R	G	E	F	G	Y	T	R	T	S	N	N	R	V	I	F	P	F	F	D	T
	BPY126	128	P	I	S	L	P	D	L	R	D	L	K	Y	L	R	L	S	L	G	E	S	G	L	G	T	Y	I	R	G	E	F	G	Y	T	R	T	S	N	N	R	V	I	F	P	F	F	D	T
	BPY241	4	P	I	S	L	P	D	L	R	D	L	K	Y	L	R	W	S	L	G	E	S	G	L	G	T	Y	I	R	G	E	F	G	Y	T	R	T	S	N	N	R	V	I	F	P	F	F	D	T
	BPY285	256	P	I	S	L	P	D	L	R	D	L	K	Y	L	R	W	S	L	G	E	S	G	H	G	T	Y	I	R	G	E	F	G	Y	T	R	T	S	N	N	R	V	I	F	P	F	F	D	T
	BPY2204	16	P	I	S	L	P	D	L	R	D	L	K	Y	L	R	W	S	L	G	E	S	G	L	G	T	Y	I	R	G	E	F	G	Y	T	R	T	S	N	N	R	V	I	F	P	F	F	D	T
	BPY2212	16	P	I	S	L	P	D	L	R	D	L	K	Y	L	R	W	S	L	G	E	S	G	L	G	T	Y	I	R	G	E	F	G	Y	T	R	T	S	N	N	R	V	I	F	P	F	F	D	T
	BPY2240	128	P	I	S	L	P	D	L	R	D	L	N	Y	L	R	W	S	L	G	E	S	G	L	G	T	Y	I	R	G	E	F	G	Y	T	R	T	S	N	N	R	V	I	F	P	F	F	D	T
	BPY2254	256	P	I	S	L	P	D	L	R	D	L	N	Y	L	R	W	S	L	G	E	S	G	L	G	T	Y	I	R	G	E	F	G	Y	T	R	T	S	N	N	R	V	I	F	P	F	F	D	T
	BPY2269	256	P	I	S	L	P	D	L	R	D	L	N	Y	L	R	W	S	L	G	E	S	G	L	G	T	Y	I	R	G	E	F	G	Y	T	R	T	S	N	N	R	V	I	F	P	F	F	D	T
	BPY2608	16	P	I	S	L	P	D	L	R	D	L	K	Y	L	R	W	S	L	G	E	S	G	L	G	T	Y	I	R	G	E	F	G	Y	T	R	T	S	N	N	R	V	I	F	P	F	F	D	T
	BPY2813	256	P	I	S	L	P	D	L	R	D	L	K	Y	L	R	W	S	L	G	E	S	G	L	G	T	Y	I	R	G	E	F	G	Y	T	R	T	S	N	N	R	V	I	F	P	F	F	G	T
unrelated isolates	DSY3769	4	P	I	S	L	P	D	L	R	D	L	K	Y	L	R	W	S	L	G	E	S	G	L	G	T	Y	I	R	G	E	F	G	Y	T	R	T	S	N	N	R	V	I	F	P	F	F	D	T
	DSY3770	64	P	I	S	L	P	D	L	R	D	L	K	Y	R	R	W	S	L	G	E	S	G	L	G	T	Y	I	R	G	E	F	G	Y	T	R	T	S	N	N	R	V	I	F	P	F	F	D	T
	DSY3632	16	P	I	S	L	P	D	L	R	D	L	K	Y	L	R	W	S	L	G	E	S	G	L	G	T	Y	I	R	G	E	F	G	Y	T	R	T	S	N	N	R	V	I	F	P	F	F	D	T
	DSY3633	16	P	I	S	L	P	D	L	R	D	L	K	Y	L	R	W	S	L	G	E	S	G	L	G	T	Y	I	R	G	E	F	G	Y	T	R	T	S	N	N	R	V	I	F	P	F	F	D	T
	DSY3634	16	S	I	S	L	T	N	L	R	D	L	K	Y	L	R	W	S	L	G	E	S	G	L	G	T	Y	I	R	G	E	F	G	Y	T	R	T	S	N	N	R	V	I	F	P	F	F	D	T
	DSY3635	16	P	I	S	L	P	D	L	R	D	L	K	Y	L	R	W	S	L	G	E	S	G	L	G	T	Y	I	R	G	E	F	G	Y	T	R	T	S	N	N	R	V	I	F	P	F	F	D	T
	DSY3636	128	P	I	S	L	P	D	L	R	D	L	K	Y	L	R	W	S	L	G	E	S	G	L	G	T	Y	I	R	G	E	F	G	Y	T	R	T	S	N	N	R	V	I	F	P	F	F	D	T
	DSY3637	64	S	I	S	L	T	N	L	R	D	L	K	Y	L	R	W	S	L	G	E	S	G	L	G	T	Y	I	R	G	E	F	G	Y	T	R	T	S	N	N	R	V	I	F	P	F	F	D	T
	DSY3638	128	P	I	S	L	P	D	L	R	D	L	K	Y	L	R	W	S	L	G	E	S	G	L	G	T	Y	I	R	G	K	F	G	Y	T	R	T	S	N	N	R	V	I	F	P	F	F	D	T
	DSY3639	128	P	I	S	L	P	D	L	R	D	L	K	Y	L	R	W	S	L	G	E	S	G	L	G	T	Y	I	R	G	E	F	G	Y	T	R	A	S	N	N	R	V	I	F	P	F	F	D	T
	DSY3640	128	P	I	S	L	P	D	L	R	D	L	K	Y	L	R	W	S	L	G	E	S	G	L	G	T	Y	I	R	G	E	F	G	Y	T	R	T	S	N	N	K	V	I	F	P	F	F	D	T
	DSY3643	16	S	V	L	L	T	D	L	R	D	L	K	Y	L	R	W	S	L	G	E	S	G	L	G	T	Y	I	R	G	E	F	G	Y	T	R	T	S	N	N	R	V	I	F	P	F	F	D	T
	DSY3642	128	P	I	S	L	P	D	L	R	D	L	K	Y	L	R	W	S	L	G	E	S	G	L	G	T	Y	I	R	G	E	F	G	Y	T	R	T	S	N	N	R	V	I	F	P	F	F	D	T
	DSY3644	32	P	I	S	L	P	D	L	R	D	L	K	Y	L	R	W	S	L	G	E	S	G	L	G	T	Y	I	R	G	E	F	G	Y	T	R	T	S	N	N	R	V	T	F	P	F	F	D	T
	DSY710	8	P	I	S	L	P	D	L	R	D	L	K	Y	L	R	W	S	L	G	E	S	G	L	G	T	Y	I	R	D	E	F	G	Y	T	R	T	S	N	N	R	V	I	F	P	F	F	D	T
	DSY713	8	S	I	S	L	T	N	L	R	D	L	K	Y	L	R	W	S	L	G	E	S	G	L	G	T	Y	I	R	G	E	F	G	Y	T	R	T	S	N	N	R	V	I	F	P	F	F	D	T
	DSY2239	64	P	I	S	L	P	D	L	R	D	L	K	Y	L	R	W	S	L	G	E	S	G	L	G	T	Y	I	R	G	E	F	G	Y	T	R	T	S	N	N	R	V	I	F	P	F	F	D	T
	DSY2248	32	P	I	S	L	P	D	L	R	D	L	K	Y	L	R	W	S	L	G	E	S	G	L	G	T	Y	I	R	G	E	F	G	Y	T	R	T	S	N	N	R	V	I	F	P	F	F	D	T
	DSY2319	64	P	I	S	L	P	D	L	K	D	L	K	Y	L	R	W	S	L	G	E	S	G	L	G	T	Y	I	R	G	E	F	G	Y	T	R	T	S	N	N	R	V	I	F	P	F	F	D	T
	DSY3647	8	S	I	S	L	T	N	L	R	D	L	K	Y	L	R	W	S	L	G	E	S	G	L	G	T	Y	I	R	G	E	F	G	Y	T	R	T	S	N	N	R	V	I	F	P	F	F	D	T
	DSY3648	8	S	I	S	L	T	N	L	R	D	L	K	Y	L	R	W	S	L	G	E	S	G	L	G	T	Y	I	R	G	E	F	G	Y	T	R	T	S	N	N	R	V	I	F	P	F	F	D	T
	DSY3649	8	P	I	S	L	P	D	L	R	D	L	K	Y	L	R	W	S	L	G	E	S	G	L	G	T	Y	I	R	G	E	F	G	Y	T	R	T	S	N	N	R	V	I	F	P	F	F	D	T
	DSY3650	64	P	I	S	L	P	D	L	R	D	L	K	Y	L	R	W	S	L	G	E	S	G	L	G	T	Y	I	R	G	E	F	G	Y	T	R	T	S	N	N	R	V	I	F	P	F	F	D	T
	DSY3672	8	S	I	S	L	T	N	L	R	D	L	K	Y	L	R	W	S	L	G	E	S	G	L	G	T	Y	I	R	G	E	F	G	Y	T	R	T	S	N	N	R	V	I	F	P	F	F	D	T
	DSY3673	8	P	I	S	L	P	D	L	R	D	L	K	Y	L	R	W	S	L	G	E	S	G	L	G	T	Y	I	R	G	E	F	G	Y	T	R	T	S	N	N	R	V	I	F	P	F	F	D	T
	DSY3674	128	P	I	S	L	P	D	L	R	D	L	K	Y	L	R	W	S	F	G	E	S	G	L	G	T	Y	I	R	G	E	F	G	Y	T	R	T	S	N	N	R	V	I	F	P	F	F	D	T
	DSY3675	128	S	I	S	L	T	N	L	R	D	L	K	Y	L	R	W	S	L	G	E	S	G	L	G	T	Y	I	R	G	E	F	G	Y	T	R	T	S	N	N	R	V	I	S	P	F	F	D	T
	DSY3676	64	S	I	S	L	T	N	L	R	D	L	K	Y	L	R	W	S	L	G	E	S	G	L	G	T	Y	V	R	G	E	F	G	Y	T	R	T	S	N	N	R	V	I	F	P	F	F	D	T
	DSY3677	32	S	I	S	L	T	N	L	R	D	L	K	Y	L	R	W	S	L	G	E	S	G	L	G	T	Y	I	R	G	E	F	G	Y	T	R	T	S	N	N	R	V	I	F	P	F	F	D	T
	DSY3678	64	P	I	S	L	P	D	L	R	D	L	K	Y	L	R	W	S	L	G	E	S	G	L	G	T	Y	I	R	G	E	F	G	Y	T	R	T	S	N	N	R	V	I	F	P	F	F	D	T
	DSY3679	32	S	I	S	L	T	N	L	R	D	L	K	Y	L	R	W	S	L	G	D	S	G	L	G	T	Y	I	R	G	E	F	G	Y	T	R	T	S	N	N	R	V	I	F	P	F	F	D	T
	DSY3680	8	P	I	S	L	P	D	L	R	D	L	K	Y	L	R	W	S	L	G	E	S	G	L	G	T	Y	I	R	G	E	F	G	Y	T	R	T	S	N	N	R	V	I	F	P	F	F	D	T
	BPY43	128	P	I	S	L	P	D	L	R	D	L	K	Y	L	R	W	S	L	G	E	S	G	L	G	T	Y	I	R	G	E	F	D	Y	T	R	T	S	N	N	R	V	I	F	P	F	F	D	T
	BPY44	256	P	I	S	L	P	D	L	R	D	L	K	Y	L	R	W	S	L	G	E	S	G	L	G	T	Y	I	R	G	E	F	D	Y	T	R	T	S	N	N	R	V	I	F	P	F	F	D	T
	BPY45	256	P	I	S	L	P	D	L	R	D	L	K	Y	L	R	W	S	L	G	E	S	G	L	G	T	Y	I	R	G	E	C	G	Y	T	R	T	S	N	N	R	V	I	F	P	F	F	D	T
	BPY46	128	P	I	S	L	P	D	L	R	D	L	K	Y	L	R	W	S	L	G	E	S	G	L	G	T	Y	I	Q	G	E	F	G	Y	T	R	T	S	N	N	R	V	I	F	P	F	F	D	T
	BPY47	128	P	I	S	L	P	D	L	R	D	L	K	Y	L	R	W	S	L	G	E	S	G	L	G	T	Y	I	R	G	E	F	G	Y	T	R	T	S	N	D	R	V	I	F	P	F	F	D	T
	BPY50	256	P	I	S	L	P	D	L	K	D	L	K	Y	L	R	W	S	L	G	E	S	G	L	G	T	Y	I	R	G	E	F	G	Y	T	R	T	S	N	N	R	V	I	F	P	F	F	D	T
	BPY54	128	P	I	S	L	P	D	L	R	D	L	K	Y	L	R	W	S	L	G	E	S	G	L	G	T	Y	I	R	G	E	F	G	Y	T	R	T	S	N	N	R	V	I	F	P	F	L	D	T
	BPY55	64	S	I	L	L	T	N	L	R	D	L	K	Y	L	R	W	S	L	G	E	S	G	L	G	T	Y	I	R	G	E	F	G	Y	T	R	T	S	N	N	R	V	I	F	L	F	F	D	T
	BPY60	256	P	I	S	L	P	D	L	R	D	L	K	Y	L	R	W	S	L	G	E	S	G	L	G	T	N	I	R	G	E	F	G	Y	T	R	T	S	N	N	R	V	I	F	P	F	F	D	T
	BPY233	256	P	I	S	L	P	D	L	R	D	L	K	Y	L	R	W	S	L	G	E	S	G	H	G	T	Y	I	R	G	E	F	G	Y	T	R	T	S	N	N	R	V	I	F	P	F	F	D	T
	BPY269	256	P	I	S	L	P	D	L	R	D	L	K	Y	L	R	W	S	L	G	E	S	G	H	G	T	Y	I	R	G	E	F	G	Y	T	R	T	S	N	N	R	V	I	F	P	F	F	D	T
	BPY498	128	P	I	S	L	P	D	L	R	D	L	K	Y	L	R	W	S	L	E	E	S	G	L	G	T	Y	I	R	G	E	F	G	Y	T	R	T	S	N	N	R	V	I	F	P	F	F	D	T
	BPY597	128	P	I	S	I	P	D	L	R	D	L	K	Y	L	R	W	S	L	G	E	S	G	L	G	T	Y	I	R	G	E	F	G	Y	T	R	T	S	N	N	R	V	I	F	P	F	F	D	T
	BPY761	128	P	I	S	L	P	D	L	R	D	L	K	Y	L	R	W	S	L	G	E	S	G	L	G	I	Y	I	R	G	E	F	G	Y	T	R	T	S	N	N	R	V	I	F	P	F	F	D	T
	BPY815	128	S	I	S	L	T	N	L	R	D	L	K	Y	L	R	W	S	L	G	E	S	V	L	G	T	Y	I	R	G	E	F	G	Y	T	R	T	S	N	N	R	V	I	F	P	F	F	D	T
	BPY1068	256	P	I	S	L	P	D	L	R	D	L	K	Y	L	R	W	S	L	G	E	S	G	L	C	T	Y	I	R	G	E	F	G	Y	T	R	T	S	N	N	R	V	I	F	P	F	F	D	T
	BPY1071	256	P	I	S	L	P	D	L	R	D	L	K	Y	L	R	W	S	L	G	E	S	G	L	G	T	Y	I	R	G	K	F	G	Y	T	R	T	S	N	N	R	V	I	F	P	F	F	D	T
	BPY1223	128	S	I	S	L	T	N	L	R	D	L	K	Y	L	R	W	S	L	G	E	S	G	L	G	T	Y	I	R	G	E	F	G	Y	T	R	T	S	N	N	R	V	I	F	P	F	F	D	T
	BPY1565	256	P	I	S	L	P	D	L	R	D	L	K	Y	L	R	W	S	L	G	E	S	G	L	G	T	Y	I	R	G	E	F	G	Y	T	R	T	S	N	N	R	V	I	F	P	F	F	D	T
	BPY2042	128	S	I	S	L	T	N	L	R	D	L	K	Y	L	R	W	S	L	G	E	S	G	L	G	T	Y	I	R	G	E	F	G	Y	T	R	T	S	N	N	R	V	I	F	P	F	F	D	T
	BPY2096	128	S	I	S	L	T	N	L	R	D	L	K	Y	L	R	W	S	L	G	E	S	G	L	G	T	Y	I	R	G	E	F	G	Y	T	R	T	S	N	N	R	V	I	F	P	F	F	D	T
	BPY2186	256	P	I	S	L	P	D	L	R	D	L	K	Y	L	R	W	S	L	G	E	S	G	L	G	T	Y	I	R	G	E	F	G	Y	T	R	T	S	N	N	R	V	I	F	P	F	F	D	T
	BPY2204	16	P	I	S	L	P	D	L	R	D	L	K	Y	L	R	W	S	L	G	E	S	G	L	G	T	Y	I	R	G	E	F	D	Y	T	R	T	S	N	N	R	V	I	F	P	F	F	D	T
	BPY2394	256	P	I	S	L	P	D	L	R	D	L	K	Y	L	R	W	S	L	G	E	S	G	L	G	T	Y	I	R	G	E	F	G	Y	T	R	T	S	N	N	R	V	I	F	P	F	F	D	A
	polymorphismes found in azole-susceptible and azole-resistant isolates
	polymorphismes specific for azole-resistant isolate = gain-of-function mutations
[truncated: 12 more columns]

## Sheet: List of changed positions
	76	91	98	139	143	243	250	261	280	284	285	291	293	297	316	328	334	340	343	346	347	348	360	372	373	376	493	555	580	583	584	588	592	607	651	691	764	772	785	803	817	822	853	859	876	885	890	942	948
CBS138	S	V	L	L	T	D	R	D	L	K	Y	L	R	W	S	L	G	E	S	G	L	G	T	Y	I	R	G	E	F	G	Y	T	R	T	S	N	N	R	V	I	F	P	F	F	D	T	L	S	F
amino acid substitutions	P	I	S	I	P	N	K	G	F	N	C	R	I	L	I	F	E	D	F	V	H	C	I	N	V	W	D	K	C	S	C	A	S	S	N	D	D	K	D	T	S	L	S	L	Y	A	F	P	I
																										G				D			G	A											G
																										Q
Occurrence in azole-resistant isolates				1				1	1	3	1	1	1	1	1	2	1	1	1	1	3	1	1	1	3	2G		2	1	3D	1	1	1S	1S		1	1	1	2	1	1	1	1	1	1Y	1	1	3	1
																										1W				1S			1G	1A											1G
																										1Q
		polymorphisms found in azole-susceptible and azole-resistant isolates
		polymorphisms specific for azole-resistant isolate = gain-of-function mutations
		O. Bader unpublish result
		Change in position identified in at least two azole-resistant isolates
	66 non-synonymous mutations
	8 mutations in azole-resistant and azole-susceptibe isolates
	58 mutations only in azole-resistant isolates
	70 alleles
	12 specific for azole-susceptible isolates (combination of 8 mutations yielding 8 substitutions at 8 positions)
	58 specific for azole-resistant isolates (58 mutations yielding 57 substitutions at 51 positions)
	57 GOF (= amino acid substitutions)
	3 GOF on the same position
	10 GOF on positions including 2 substitutions
	44 GOF on positions with unique substitution
	50 positions
	44 positions with unique substitutions
	1 position with 3 substitutions
	5 positions with 2 subsitutions
	77 azole-resistant isolates
	4 isolates without CgPDR1 mutations
	46 isolates with unique mutations yielding unique substitutions
	27 isolates with mutations repeatidly isolated (6 mutations occurring twice; 5 mutations occurring three times)
[truncated: 9 more columns]
